# Supplementary material for: Effect of Xenon Treatment on Gene Expression in Brain Tissue after Traumatic Brain Injury in Rats
Source: Brain Sci. 2021 Jul 3;11(7):889. doi: 10.3390/brainsci11070889 (PMC8301933; doi:10.3390/brainsci11070889)
Supplement: Supplementary file 1 [file brainsci-11-00889-s001.zip]

Archive with 1 entries (1 files):
- brainsci-1248119-supplementary.pdf
